# Supplementary material for: Microbial diversity in Antarctic Dry Valley soils across an altitudinal gradient
Source: Front Microbiol. 2023 Jul 24;14:1203216. doi: 10.3389/fmicb.2023.1203216 (PMC10406297; doi:10.3389/fmicb.2023.1203216)
Supplement: Supplementary file 1 [file Data_Sheet_1.zip]

Archive with 5 entries (5 files):
- Table_S1.csv
- Table_S2.csv
- Table_S3.csv
- Table_S4.csv
- Table_S5.csv
