# Supplementary material for: Microbial diversity in Antarctic Dry Valley soils across an altitudinal gradient
Source: Front Microbiol. 2023 Jul 24;14:1203216. doi: 10.3389/fmicb.2023.1203216 (PMC10406297; doi:10.3389/fmicb.2023.1203216)
Supplement: Supplementary file 1 [file Data_Sheet_1.zip › Table_S1.csv]

Table S1. Sample specifics.
Samples	Latitude	Longitude	Altitude (m)	Altitudinal groups
T0	-77.57881	163.52307	0	Low
T50	-77.58166	163.52771	50	Low
T100	-77.58326	163.53085	100	Low
T150	-77.58806	163.54169	150	Low
T200	-77.59398	163.55348	200	Low
T450	-77.6152	163.58061	450	High
T500	-77.61658	163.58295	500	High
T600	-77.61942	163.58435	600	High
T650	-77.62128	163.58542	650	High
T684	-77.62308	163.58818	684	High
