# Supplementary material for: Microbial diversity in Antarctic Dry Valley soils across an altitudinal gradient
Source: Front Microbiol. 2023 Jul 24;14:1203216. doi: 10.3389/fmicb.2023.1203216 (PMC10406297; doi:10.3389/fmicb.2023.1203216)
Supplement: Supplementary file 1 [file Data_Sheet_1.zip › Table_S2.csv]

ab	Nommer	pH	P	EA	Dens.	Ca	Mg	K	Na	Fe	Mn	Cu	Zn	B	S	P	CLAY	Al	SILT	%Ca	SAND	%Mg	WB	%K	%Na	T-value	AS	NH4-N	Ca:Mg	NO3-N	(Ca+Mg)/K	Mg:K	Na:K	S-VALUE	SOM
Lab	Number	-	mg/kg	cmol(+)/kg	g/ml	mg/kg	mg/kg	mg/kg	mg/kg	mg/kg	mg/kg	mg/kg	mg/kg	mg/kg	mg/kg	mg/kg	%	mg/kg	%	%	%	%	%	%	%	cmol(+)/kg	%	mg/kg	1.5-4.5	mg/kg	10.0-20.0	3.0-4.0	-	cmol(+)/kg	%
G23-55321	NH-T0	7.92	51	0	1.63	1019	232	455	642	107.24	7.39	0.76	0.59	1.54	164.93	34	3	442	2	46.51	95	17.37	0.25	10.62	25.5	10.95	0	0.77	2.68	5.75	6.01	1.64	2.4	10.95	0.22
G23-55322	NH-T50	8.18	32	0	1.63	1450	285	643	826	104.21	10.83	0.66	0.54	0.96	6.3	23	2	582	4	48.91	95	15.78	0.35	11.1	24.22	14.82	0	0.07	3.1	6.22	5.83	1.42	2.18	14.82	0.39
G23-55323	NH-T100	7.59	45	0	1.59	917	223	417	713	91.99	8.24	0.48	0.4	1.13	16.8	21	1	360	5	43.35	94	17.26	0.39	10.08	29.32	10.57	0	0.04	2.51	7.3	6.01	1.71	2.91	10.57	0.47
G23-55324	NH-T150	8.45	50	0	1.51	1632	377	706	1172	133.65	14.53	0.85	0.68	2.15	29.36	37	5	709	11	44.96	84	17.03	0.14	9.94	28.07	18.15	0	0.29	2.64	8.7	6.23	1.71	2.82	18.15	0.04
G23-55325	NH-T200	8.72	38	0	1.48	2945	483	768	1337	108.57	12.21	0.7	0.54	3.21	67.49	31	2	653	8	55.64	91	14.96	0.27	7.43	21.98	26.46	0	0.13	3.72	9.52	9.51	2.01	2.96	26.46	0.25
G23-55326	NH-T450	7.82	50	0	1.29	1342	159	232	314	229.8	10.85	1.09	0.75	0.35	108.18	23	10	575	16	67.27	79	13.09	0.27	5.94	13.7	9.98	0	0.44	5.14	9.21	13.53	2.2	2.31	9.98	0.25
G23-55327	NH-T500	7.62	26	0	1.56	549	73	110	95	138.28	7.02	0.7	0.51	0.21	9.64	13	2	294	8	67.99	91	14.87	0.28	6.94	10.2	4.04	0	0.67	4.57	7.21	11.94	2.14	1.47	4.04	0.28
G23-55328	NH-T600	7.62	50	0	1.49	739	101	155	81	218.39	10.78	0.87	0.65	0.26	4.27	19	3	505	6	70.07	91	15.76	0.28	7.5	6.68	5.27	0	0.66	4.45	6.49	11.44	2.1	0.89	5.27	0.27
G23-55329	NH-T650	7.73	42	0	1.38	685	95	144	78	181.19	9.44	0.73	0.57	0.27	12.88	16	1	368	10	69.75	89	15.8	0.41	7.52	6.93	4.91	0	2.45	4.41	8.46	11.38	2.1	0.92	4.91	0.5
G23-55330	NH-T684	8.41	28	0	1.41	1652	179	243	168	178.85	12.57	0.98	0.7	0.44	114.54	18	2	438	9	74.56	90	13.23	0.32	5.61	6.6	11.08	0	0.19	5.64	9.15	15.64	2.36	1.18	11.08	0.34
