# Supplementary material for: Microbial diversity in Antarctic Dry Valley soils across an altitudinal gradient
Source: Front Microbiol. 2023 Jul 24;14:1203216. doi: 10.3389/fmicb.2023.1203216 (PMC10406297; doi:10.3389/fmicb.2023.1203216)
Supplement: Supplementary file 1 [file Data_Sheet_1.zip › Table_S3.csv]

Number of reads at each step of the 16S (A) and ITS amplicon processing pipeline (B).
A	Samples	Raw reads*	Adapter trimmed reads*	Quality trimmed reads*	Denoised forward reads	Denoised reverse reads	Merged reads	Non-chimeric reads		B	Samples	Raw reads	Adapter trimmed reads	Quality trimmed reads	Denoised reads	Non-chimeric reads
	T0-1-16S	48,494	48,456	36,597	32,241	34,011	25,011	19,419			T0-1-ITS	48,901	48,900	32,807	31,397	31,009
	T0-2-16S	58,796	58,714	45,204	41,714	42,942	35,492	22,318			T0-2-ITS	16,534	16,532	12,822	10,995	10,952
	T0-3-16S	218,935	218,120	153,277	144,124	150,014	125,820	57,054			T0-3-ITS	60,099	60,099	31,576	30,987	30,888
	T0-4-16S	43,133	43,048	31,424	28,395	29,674	24,072	16,795			T0-4-ITS	22,794	22,794	16,463	15,128	15,054
	T50-1-16S	50,790	50,733	37,741	34,742	35,980	29,397	21,172			T50-1-ITS	11,062	11,061	7,641	6,513	6,513
	T50-2-16S	54,658	54,592	42,104	39,011	40,072	32,362	23,199			T50-2-ITS	22,322	22,322	15,418	13,875	13,852
	T50-3-16S	50,221	50,163	38,062	34,300	35,686	27,856	20,191			T50-3-ITS	55,515	55,514	38,073	36,352	35,696
	T50-4-16S	46,293	46,248	34,847	31,971	33,251	27,463	18,874			T50-4-ITS	22,294	22,294	17,462	15,619	15,619
	T100-1-16S	62,207	62,133	45,660	42,471	43,747	35,837	25,165			T100-1-ITS	14,153	14,152	10,814	9,297	9,222
	T100-2-16S	54,561	54,433	41,489	38,549	39,664	33,509	23,274			T100-2-ITS	22,355	22,355	18,566	16,374	16,288
	T100-3-16S	289,831	289,224	199,591	189,592	196,082	162,804	78,395			T100-3-ITS	13,090	13,089	10,471	8,943	8,871
	T100-4-16S	51,445	51,356	37,210	34,585	35,519	29,498	21,408			T100-4-ITS	16,654	16,653	13,194	11,187	11,187
	T150-1-16S	56,789	56,574	40,764	38,455	39,494	32,889	21,990			T150-1-ITS	24,096	24,096	20,655	18,630	18,501
	T150-2-16S	56,213	56,082	41,870	39,613	40,331	35,158	21,799			T150-2-ITS	21,073	21,073	17,412	14,815	14,707
	T150-3-16S	58,462	58,334	43,439	40,596	41,909	35,397	24,514			T150-3-ITS	22,966	22,966	19,259	16,430	16,178
	T150-4-16S	40,203	40,086	29,066	27,044	27,913	23,523	16,987			T150-4-ITS	22,987	22,987	14,455	13,635	12,985
	T200-1-16S	57,493	57,361	42,792	39,496	40,967	32,866	22,514			T200-1-ITS	21,930	21,930	16,381	14,403	14,335
	T200-2-16S	46,938	46,871	36,029	34,015	34,715	30,372	16,545			T200-2-ITS	22,002	22,002	17,949	16,131	16,102
	T200-3-16S	75,298	75,148	48,414	44,436	46,223	36,725	25,140			T200-3-ITS	4,015	4,015	3,117	2,102	2,102
	T200-4-16S	42,531	42,485	31,500	28,461	29,523	22,533	16,983			T200-4-ITS	25,321	25,321	19,715	18,060	17,747
	T450-1-16S	40,314	40,263	29,235	26,520	27,544	21,670	14,957			T450-1-ITS	21,820	21,820	18,346	16,228	15,886
	T450-2-16S	50,839	50,788	38,851	35,074	36,381	28,118	20,993			T450-2-ITS	20,380	20,380	16,016	13,698	13,698
	T450-3-16S	57,223	57,138	43,251	39,887	41,325	33,829	22,429			T450-3-ITS	21,415	21,414	17,589	15,284	15,142
	T450-4-16S	37,395	37,340	27,989	24,947	25,893	18,756	15,191			T450-4-ITS	30,730	30,730	21,465	19,938	19,719
	T500-1-16S	69,227	69,179	51,953	45,751	48,006	34,358	24,149			T500-1-ITS	22,046	22,045	15,987	15,051	15,051
	T500-2-16S	34,624	34,587	22,638	18,510	19,606	13,064	9,824			T500-2-ITS	40,063	40,063	29,215	28,312	28,183
	T500-3-16S	32,592	32,557	22,953	19,499	20,131	13,467	10,172			T500-3-ITS	20,666	20,665	15,169	13,609	13,609
	T500-4-16S	234,505	234,250	167,276	152,581	159,255	121,469	68,890			T500-4-ITS	22,308	22,307	16,131	14,690	14,654
	T600-1-16S	70,947	70,885	52,705	46,804	48,613	35,515	27,007			T600-1-ITS	20,097	20,097	15,818	14,698	14,698
	T600-2-16S	273,801	272,935	190,646	170,439	181,758	138,699	79,826			T600-2-ITS	22,256	22,256	16,887	13,481	13,481
	T600-3-16S	43,721	43,654	32,772	28,321	29,398	20,960	16,820			T600-3-ITS	20,386	20,386	14,747	14,098	14,079
	T600-4-16S	46,633	46,589	34,730	30,514	31,791	24,866	14,055			T600-4-ITS	32,824	32,824	25,006	24,148	24,037
	T650-1-16S	64,131	64,064	48,627	42,258	44,697	32,940	25,989			T650-1-ITS	52,157	52,157	37,521	36,305	35,957
	T650-2-16S	258,946	258,727	190,285	169,125	180,967	139,374	76,116			T650-2-ITS	23,215	23,215	17,727	16,810	16,786
	T650-3-16S	49,495	49,435	37,679	33,296	34,371	25,635	17,836			T650-3-ITS	20,335	20,335	16,408	15,054	14,916
	T650-4-16S	49,220	49,171	36,407	31,751	32,362	23,247	19,021			T650-4-ITS	80,750	80,750	61,260	58,905	58,519
	T684-1-16S	58,934	58,850	43,839	39,555	40,863	31,762	24,252			T684-1-ITS	6,362	6,361	5,603	4,026	4,026
	T684-2-16S	264,245	263,973	187,595	171,664	179,981	139,873	75,805			T684-2-ITS	49,173	49,173	36,196	35,174	34,536
	T684-3-16S	51,560	51,486	38,561	35,026	36,436	28,667	21,743			T684-3-ITS	20,796	20,795	16,912	14,908	14,880
	T684-4-16S	46,280	46,224	34,063	30,804	32,122	24,870	18,254			T684-4-ITS	20,385	20,383	17,063	14,743	14,690
