# Supplementary material for: Microbial diversity in Antarctic Dry Valley soils across an altitudinal gradient
Source: Front Microbiol. 2023 Jul 24;14:1203216. doi: 10.3389/fmicb.2023.1203216 (PMC10406297; doi:10.3389/fmicb.2023.1203216)
Supplement: Supplementary file 1 [file Data_Sheet_1.zip › Table_S4.csv]

#Low altitude network
ASV	Degree	modularity_class	closnesscentrality	harmonicclosnesscentrality	betweenesscentrality	eigencentrality	phylum	class	order	family	genus	trophic state
ASV104	5	13	0.5	0.654762	25	0.111544	Actinobacteriota	Actinobacteria	Euzebyales	Euzebyaceae	NA	NA
ASV947	4	6	0.75	0.833333	24	0.404402	Actinobacteriota	Actinobacteria	0319-7L14	NA	NA	NA
ASV148	4	10	0.375	0.509722	21	0.055772	Verrucomicrobiota	Verrucomicrobiae	Chthoniobacterales	Chthoniobacteraceae	Candidatus Udaeobacter	NA
ASV241	4	11	0.571429	0.708333	21	0.257884	Bacteroidota	Bacteroidia	Cytophagales	Hymenobacteraceae	Pontibacter	NA
ASV1371	4	11	0.666667	0.75	20	0.629377	Verrucomicrobiota	Verrucomicrobiae	Chthoniobacterales	Chthoniobacteraceae	Chthoniobacter	NA
ASV61	4	13	0.339286	0.452632	19	0.01252	Proteobacteria	Alphaproteobacteria	Sphingomonadales	Sphingomonadaceae	Sphingomonas	TGS
ASV3236	4	5	1	1	14	0.869632	Cyanobacteria	Sericytochromatia	NA	NA	NA	Phototroph
ASV121	4	3	0.444444	0.552083	12.833333	0.068292	Chloroflexi	Chloroflexia	Thermomicrobiales	AKYG1722	NA	Phototroph
ASV83	4	13	0.423077	0.556061	10.333333	0.01252	Deinococcota	Deinococci	Deinococcales	Trueperaceae	Truepera	NA
ASV10883	4	14	0	0	0	0.910313	Actinobacteriota	Actinobacteria	Micrococcales	NA	NA	NA
ASV1716	4	14	0	0	0	0.326176	Sumerlaeota	Sumerlaeia	Sumerlaeales	Sumerlaeaceae	Sumerlaea	NA
ASV14	4	3	0.329268	0.42963	0	0	Chloroflexi	Chloroflexia	Thermomicrobiales	JG30-KF-CM45	NA	Phototroph
ASV929	3	10	0.5	0.583333	24	0.265565	Bacteroidota	Bacteroidia	Chitinophagales	Chitinophagaceae	NA	NA
ASV345	3	10	0.421053	0.53125	21	0.128942	Planctomycetota	Phycisphaerae	Tepidisphaerales	WD2101 soil group	NA	NA
ASV175	3	3	0.555556	0.666667	15	0.172194	Actinobacteriota	Acidimicrobiia	NA	NA	NA	NA
ASV339	3	2	0.666667	0.75	8	0.295482	Actinobacteriota	Actinobacteria	Propionibacteriales	Nocardioidaceae	NA	NA
ASV1251	3	2	1	1	6	0.412083	Actinobacteriota	Actinobacteria	Micrococcales	Intrasporangiaceae	Serinicoccus	NA
ASV835	3	5	0.666667	0.75	4	0.02504	Acidobacteriota	Blastocatellia	Pyrinomonadales	Pyrinomonadaceae	RB41	NA
ASV358	3	10	1	1	4	0.141462	Bacteroidota	Bacteroidia	Chitinophagales	Chitinophagaceae	Segetibacter	TGS
ASV229	3	14	1	1	3.333333	0.111544	Actinobacteriota	Actinobacteria	Propionibacteriales	Nocardioidaceae	Nocardioides	TGS
ASV2543	3	5	0.75	0.833333	3	0.01252	Bacteroidota	Bacteroidia	Sphingobacteriales	FFCH9454	NA	NA
ASV34	3	14	0.75	0.833333	3	0.01252	Chloroflexi	KD4-96	NA	NA	NA	NA
ASV147	3	3	1	1	2.666667	0.227966	Actinobacteriota	Rubrobacteria	Rubrobacterales	Rubrobacteriaceae	Rubrobacter	TGS
ASV44	3	3	0.36	0.485185	0.833333	0.01252	Actinobacteriota	Thermoleophilia	Solirubrobacterales	Solirubrobacteraceae	Conexibacter	NA
ASV1878	2	6	1	1	9	0.514562	Proteobacteria	Alphaproteobacteria	Acetobacterales	Acetobacteraceae	Acidiphilium	NA
ASV595	2	10	0.384615	0.483333	5	0.01252	Bacteroidota	Bacteroidia	Chitinophagales	Chitinophagaceae	Flavisolibacter	TGS
ASV1054	2	3	1	1	4	0.282962	Chloroflexi	TK10	NA	NA	NA	NA
ASV3774	2	5	1	1	3	0.099024	Proteobacteria	Alphaproteobacteria	Caulobacterales	Caulobacteraceae	PMMR1	NA
ASV4542	2	3	1	1	2	0.055772	Planctomycetota	Planctomycetes	Gemmatales	Gemmataceae	Fimbriiglobus	NA
ASV1000	2	3	0.666667	0.75	2	0.01252	Actinobacteriota	Actinobacteria	Micrococcales	Micrococcaceae	Arthrobacter	NA
ASV5922	2	2	0	0	0	0.5119	Planctomycetota	Phycisphaerae	Tepidisphaerales	Tepidisphaeraceae	NA	NA
ASV4587	2	3	0	0	0	0.485252	Chloroflexi	JG30-KF-CM66	NA	NA	NA	NA
ASV930	2	3	0.571429	0.708333	0	0	Bacteroidota	Bacteroidia	Sphingobacteriales	Sphingobacteriaceae	Pedobacter	NA
ASV603	2	14	1	1	0	0	Verrucomicrobiota	Verrucomicrobiae	Verrucomicrobiales	Verrucomicrobiaceae	NA	NA
ASV597	2	14	1	1	0	0	Proteobacteria	Gammaproteobacteria	Burkholderiales	Burkholderiaceae	Lautropia	NA
ASV1139	2	6	0	0	0	0.527083	Gemmatimonadota	Gemmatimonadetes	Gemmatimonadales	Gemmatimonadaceae	NA	NA
ASV219	2	13	1	1	0	0	Proteobacteria	Alphaproteobacteria	Sphingomonadales	Sphingomonadaceae	Ellin6055	NA
ASV422	2	10	0	0	0	0.141462	Proteobacteria	Alphaproteobacteria	Rhodobacterales	Rhodobacteraceae	Amaricoccus	NA
ASV134	2	2	0.75	0.833333	0	0	Actinobacteriota	Actinobacteria	Propionibacteriales	Nocardioidaceae	Marmoricola	NA
ASV299	2	13	0	0	0	0.257884	Actinobacteriota	Acidimicrobiia	Microtrichales	Iamiaceae	Iamia	NA
ASV87	2	13	1	1	0	0	Chloroflexi	Gitt-GS-136	NA	NA	NA	NA
ASV5581	2	13	0	0	0	0.068292	Proteobacteria	Alphaproteobacteria	Tistrellales	Geminicoccaceae	NA	NA
ASV4141	2	13	0	0	0	0.068292	Bacteroidota	Bacteroidia	Cytophagales	NA	NA	NA
ASV16	2	11	0.461538	0.597222	0	0	Gemmatimonadota	Longimicrobia	Longimicrobiales	Longimicrobiaceae	NA	NA
ASV4171	2	5	0	0	0	0.214632	Acidobacteriota	Holophagae	Subgroup 7	NA	NA	NA
ASV3	2	5	0.75	0.833333	0	0	Actinobacteriota	Actinobacteria	Pseudonocardiales	Pseudonocardiaceae	Crossiella	NA
ASV4258	1	2	1	1	0	0	Proteobacteria	Alphaproteobacteria	Rhizobiales	Beijerinckiaceae	Psychroglaciecola	NA
ASV5792	1	5	0	0	0	1	Proteobacteria	Alphaproteobacteria	Rhizobiales	Beijerinckiaceae	Microvirga	NA
ASV7448	1	5	0	0	0	0.055772	Actinobacteriota	Thermoleophilia	NA	NA	NA	NA
ASV2436	1	0	0	0	0	0.01252	Deinococcota	Deinococci	Deinococcales	Deinococcaceae	NA	NA
ASV2213	1	0	1	1	0	0	Proteobacteria	Gammaproteobacteria	Xanthomonadales	Xanthomonadaceae	Pseudoxanthomonas	NA
ASV3050	1	6	0	0	0	0.558752	Proteobacteria	Alphaproteobacteria	Rhodobacterales	Rhodobacteraceae	Oceanicella	NA
ASV1426	1	5	0.5	0.583333	0	0	Chloroflexi	Anaerolineae	Caldilineales	Caldilineaceae	NA	NA
ASV4165	1	1	0	0	0	0.01252	Bacteroidota	Bacteroidia	Cytophagales	Cyclobacteriaceae	Rhodonellum	NA
ASV1324	1	1	1	1	0	0	Bacteroidota	Bacteroidia	Cytophagales	Cyclobacteriaceae	NA	NA
ASV1154	1	3	0	0	0	0.01252	Bacteroidota	Bacteroidia	Cytophagales	Hymenobacteraceae	Adhaeribacter	NA
ASV948	1	4	0	0	0	0.01252	Proteobacteria	Gammaproteobacteria	Xanthomonadales	Xanthomonadaceae	Lysobacter	TGS
ASV854	1	4	1	1	0	0	Actinobacteriota	Actinobacteria	NA	NA	NA	NA
ASV793	1	5	0.5	0.611111	0	0	Actinobacteriota	Actinobacteria	Frankiales	Geodermatophilaceae	NA	NA
ASV685	1	6	0.5	0.583333	0	0	Actinobacteriota	Actinobacteria	Glycomycetales	Glycomycetaceae	NA	NA
ASV5873	1	14	0	0	0	0.01252	Patescibacteria	Saccharimonadia	Saccharimonadales	LWQ8	NA	NA
ASV580	1	6	1	1	0	0	Bacteroidota	Bacteroidia	Cytophagales	MWH-CFBk5	NA	NA
ASV1315	1	7	0	0	0	0.01252	Acidobacteriota	Vicinamibacteria	Vicinamibacterales	Vicinamibacteraceae	Luteitalea	TGS
ASV517	1	7	1	1	0	0	Gemmatimonadota	Gemmatimonadetes	Gemmatimonadales	Gemmatimonadaceae	Gemmatimonas	NA
ASV429	1	5	0.5	0.611111	0	0	Armatimonadota	Armatimonadia	Armatimonadales	NA	NA	NA
ASV3040	1	8	0	0	0	0.01252	Proteobacteria	Alphaproteobacteria	NA	NA	NA	NA
ASV384	1	8	1	1	0	0	Actinobacteriota	Actinobacteria	Micrococcales	Intrasporangiaceae	Aquipuribacter	NA
ASV338	1	11	0.5	0.611111	0	0	Cyanobacteria	Cyanobacteriia	Phormidesmiales	Phormidesmiaceae	Phormidesmis ANT.LACV5.1	Phototroph
ASV289	1	10	1	1	0	0	Acidobacteriota	Vicinamibacteria	Vicinamibacterales	NA	NA	NA
ASV1110	1	11	0	0	0	0.407065	Acidobacteriota	Acidobacteriae	Bryobacterales	Bryobacteraceae	Bryobacter	NA
ASV3492	1	13	0	0	0	0.01252	Proteobacteria	Alphaproteobacteria	Acetobacterales	Acetobacteraceae	Belnapia	NA
ASV1414	1	9	0	0	0	0.01252	Abditibacteriota	Abditibacteria	Abditibacteriales	Abditibacteriaceae	Abditibacterium	NA
ASV107	1	9	1	1	0	0	Acidobacteriota	Blastocatellia	Blastocatellales	Blastocatellaceae	Blastocatella	NA
ASV94	1	10	0.666667	0.75	0	0	Actinobacteriota	Acidimicrobiia	Microtrichales	Ilumatobacteraceae	NA	NA
ASV159	1	11	0	0	0	0.01252	Actinobacteriota	Actinobacteria	Micrococcales	Intrasporangiaceae	Ornithinicoccus	TGS
ASV124	1	12	0	0	0	0.01252	Actinobacteriota	Thermoleophilia	Solirubrobacterales	Solirubrobacteraceae	Solirubrobacter	NA
ASV11	1	12	1	1	0	0	Actinobacteriota	Actinobacteria	Frankiales	Geodermatophilaceae	Modestobacter	NA
ASV8	1	13	0.263158	0.327143	0	0	Chloroflexi	Chloroflexia	Kallotenuales	AKIW781	NA	NA
ASV4	1	14	0.5	0.583333	0	0	Actinobacteriota	Thermoleophilia	Solirubrobacterales	67-14	NA	NA
#High altitude network
name	Degree	modularity_class	closnesscentrality	harmonicclosnesscentrality	betweenesscentrality	eigencentrality	phylum	class	order	family	genus	trophc state
ASV219	14	2	0.33526	0.384626	2199.451867	0.836002	Proteobacteria	Alphaproteobacteria	Sphingomonadales	Sphingomonadaceae	Ellin6055	NA
ASV14	14	0	0.32357	0.376293	1446.463168	1	Chloroflexi	Chloroflexia	Thermomicrobiales	JG30-KF-CM45	NA	Phototroph
ASV5008	10	9	0.301299	0.344253	1043.890287	0.523893	Actinobacteriota	Acidimicrobiia	Microtrichales	Ilumatobacteraceae	CL500-29 marine group	NA
ASV2372	9	7	0.298201	0.338865	1190.637901	0.425135	Chloroflexi	Anaerolineae	RBG-13-54-9	NA	NA	NA
ASV4189	9	1	0.2933	0.333764	1062.457777	0.360244	Chloroflexi	Chloroflexia	Chloroflexales	Chloroflexaceae	Candidatus Chloroploca	Phototroph
ASV323	9	0	0.305665	0.347773	783.282191	0.624902	Actinobacteriota	Actinobacteria	Micrococcales	Intrasporangiaceae	NA	NA
ASV796	9	3	0.298969	0.340733	588.094098	0.649822	Cyanobacteria	Cyanobacteriia	Cyanobacteriales	Chroococcidiopsaceae	Crinalium SAG 22.89	Phototroph
ASV522	9	3	0.288557	0.330891	552.143469	0.542525	Deinococcota	Deinococci	Deinococcales	Deinococcaceae	Deinococcus	NA
ASV714	8	1	0.283619	0.321839	982.546001	0.248941	Proteobacteria	Gammaproteobacteria	Burkholderiales	Sutterellaceae	NA	NA
ASV1144	8	5	0.283272	0.320977	855.668942	0.304591	Cyanobacteria	Cyanobacteriia	Leptolyngbyales	Leptolyngbyaceae	NA	Phototroph
ASV1873	8	0	0.291824	0.328879	844.812049	0.348971	Bacteroidota	Bacteroidia	Sphingobacteriales	AKYH767	NA	NA
ASV594	8	6	0.288917	0.327915	774.305599	0.364159	Actinobacteriota	Actinobacteria	Propionibacteriales	Propionibacteriaceae	Friedmanniella	NA
ASV1006	8	0	0.303665	0.344325	767.979297	0.539457	Chloroflexi	Chloroflexia	Thermobaculales	Thermobaculaceae	Thermobaculum	Phototroph
ASV959	8	8	0.277844	0.313937	737.485652	0.286981	Proteobacteria	Alphaproteobacteria	Acetobacterales	Acetobacteraceae	Roseomonas	NA
ASV947	8	6	0.299355	0.341882	651.578927	0.550714	Actinobacteriota	Actinobacteria	0319-7L14	NA	NA	NA
ASV345	8	3	0.288557	0.327802	642.645298	0.493855	Planctomycetota	Phycisphaerae	Tepidisphaerales	WD2101 soil group	NA	NA
ASV1273	8	4	0.279518	0.318175	573.513769	0.326318	Verrucomicrobiota	Verrucomicrobiae	Verrucomicrobiales	Rubritaleaceae	Luteolibacter	NA
ASV4	8	0	0.297055	0.3375	424.198529	0.570419	Actinobacteriota	Thermoleophilia	Solirubrobacterales	67-14	NA	NA
ASV1929	7	0	0.281553	0.316882	1006.473518	0.279222	Proteobacteria	Alphaproteobacteria	Rhizobiales	Xanthobacteraceae	Variibacter	NA
ASV1271	7	2	0.308511	0.345474	829.298662	0.559612	Proteobacteria	Alphaproteobacteria	Rhizobiales	NA	NA	NA
ASV94	7	4	0.302477	0.337213	815.26827	0.364987	Actinobacteriota	Acidimicrobiia	Microtrichales	Ilumatobacteraceae	NA	NA
ASV61	7	7	0.302872	0.339368	752.208305	0.362602	Proteobacteria	Alphaproteobacteria	Sphingomonadales	Sphingomonadaceae	Sphingomonas	TGS
ASV2180	7	8	0.280872	0.317744	701.009575	0.279117	Proteobacteria	Gammaproteobacteria	Burkholderiales	Nitrosomonadaceae	mle1-7	NA
ASV167	7	0	0.304862	0.342888	657.317516	0.557576	Actinobacteriota	Acidimicrobiia	Microtrichales	NA	NA	NA
ASV4551	7	10	0.259798	0.29181	654.523836	0.139011	Cyanobacteria	Cyanobacteriia	Phormidesmiales	Nodosilineaceae	Nodosilinea PCC-7104	Phototroph
ASV3506	7	2	0.287129	0.323635	647.297622	0.324726	Bacteroidota	Bacteroidia	Flavobacteriales	Flavobacteriaceae	Flavobacterium	NA
ASV2888	7	2	0.290727	0.328305	640.609002	0.345091	Myxococcota	Polyangia	Nannocystales	Nannocystaceae	Nannocystis	NA
ASV2921	7	1	0.267898	0.303592	631.074808	0.21905	Proteobacteria	Gammaproteobacteria	Xanthomonadales	Rhodanobacteraceae	NA	NA
ASV8373	7	7	0.272941	0.308908	627.817119	0.217663	Proteobacteria	Gammaproteobacteria	Acidiferrobacterales	Acidiferrobacteraceae	NA	NA
ASV5897	7	2	0.286067	0.322917	624.950324	0.351766	Bacteroidota	Bacteroidia	Chitinophagales	Saprospiraceae	NA	NA
ASV1374	7	9	0.295165	0.333693	588.357125	0.485012	Bacteroidota	Bacteroidia	Cytophagales	Cyclobacteriaceae	Cesiribacter	NA
ASV134	7	0	0.284663	0.322845	581.227785	0.420596	Actinobacteriota	Actinobacteria	Propionibacteriales	Nocardioidaceae	Marmoricola	NA
ASV8936	7	7	0.274882	0.311063	562.10783	0.253083	Verrucomicrobiota	Verrucomicrobiae	NA	NA	NA	NA
ASV996	7	5	0.278511	0.315445	553.758537	0.297602	Proteobacteria	Alphaproteobacteria	Rhizobiales	Rhizobiales Incertae Sedis	NA	NA
ASV104	7	9	0.279518	0.318073	549.449675	0.347072	Actinobacteriota	Actinobacteria	Euzebyales	Euzebyaceae	NA	NA
ASV408	7	4	0.274232	0.311063	548.197617	0.279042	Actinobacteriota	Thermoleophilia	Gaiellales	Gaiellaceae	Gaiella	NA
ASV365	7	2	0.297436	0.335776	547.929638	0.479539	Cyanobacteria	Cyanobacteriia	Leptolyngbyales	Leptolyngbyaceae	Phormidium CYN64	Phototroph
ASV929	7	8	0.2723	0.308764	540.058316	0.242223	Bacteroidota	Bacteroidia	Chitinophagales	Chitinophagaceae	NA	NA
ASV1139	7	4	0.278511	0.31408	529.468345	0.267353	Gemmatimonadota	Gemmatimonadetes	Gemmatimonadales	Gemmatimonadaceae	NA	NA
ASV11192	7	7	0.266055	0.302555	514.336485	0.208667	Bacteroidota	Bacteroidia	NA	NA	NA	NA
ASV2471	7	8	0.281896	0.31717	502.519009	0.334524	Bacteroidota	Bacteroidia	Cytophagales	Spirosomaceae	Spirosoma	TGS
ASV147	7	2	0.285012	0.323204	492.627516	0.366815	Actinobacteriota	Rubrobacteria	Rubrobacterales	Rubrobacteriaceae	Rubrobacter	TGS
ASV16	7	8	0.282582	0.318606	451.104624	0.328157	Gemmatimonadota	Longimicrobia	Longimicrobiales	Longimicrobiaceae	NA	NA
ASV1661	7	9	0.27718	0.316164	419.890342	0.41864	Planctomycetota	Phycisphaerae	Tepidisphaerales	NA	NA	NA
ASV854	7	9	0.275534	0.312069	396.23657	0.341869	Actinobacteriota	Actinobacteria	NA	NA	NA	NA
ASV11180	7	3	0.281553	0.319253	380.773586	0.431014	Proteobacteria	Alphaproteobacteria	Sphingomonadales	Sphingomonadaceae	Plot4-2H12	NA
ASV3774	6	7	0.268519	0.300862	792.421898	0.139618	Proteobacteria	Alphaproteobacteria	Caulobacterales	Caulobacteraceae	PMMR1	NA
ASV2418	6	4	0.271345	0.305675	682.619863	0.186074	Proteobacteria	Gammaproteobacteria	Burkholderiales	Oxalobacteraceae	Massilia	NA
ASV5468	6	5	0.274882	0.307902	670.55881	0.225538	Proteobacteria	Gammaproteobacteria	Burkholderiales	A21b	NA	NA
ASV1248	6	0	0.288199	0.322701	628.338423	0.324802	Cyanobacteria	Cyanobacteriia	Pseudanabaenales	Pseudanabaenaceae	Pseudanabaena PCC-7429	Phototroph
ASV835	6	4	0.275208	0.307256	610.885404	0.211295	Acidobacteriota	Blastocatellia	Pyrinomonadales	Pyrinomonadaceae	RB41	NA
ASV8558	6	4	0.279182	0.311997	539.738037	0.18856	Patescibacteria	Dojkabacteria	NA	NA	NA	NA
ASV1414	6	9	0.286067	0.320905	510.358585	0.352072	Abditibacteriota	Abditibacteria	Abditibacteriales	Abditibacteriaceae	Abditibacterium	NA
ASV6437	6	7	0.287485	0.320761	489.146116	0.269102	Planctomycetota	Planctomycetes	Pirellulales	Pirellulaceae	Pirellula	NA
ASV3612	6	1	0.268519	0.302227	474.898299	0.195244	Proteobacteria	Gammaproteobacteria	Burkholderiales	NA	NA	NA
ASV6256	6	3	0.265143	0.298635	474.883029	0.219249	Myxococcota	Polyangia	Polyangiales	Polyangiaceae	Pajaroellobacter	NA
ASV1054	6	4	0.279518	0.314296	466.488477	0.253424	Chloroflexi	TK10	NA	NA	NA	NA
ASV8261	6	1	0.275862	0.310345	453.233854	0.269956	Proteobacteria	Alphaproteobacteria	Rhizobiales	Xanthobacteraceae	Rhodopseudomonas	NA
ASV1795	6	8	0.290363	0.325287	442.710943	0.35062	Patescibacteria	Saccharimonadia	Saccharimonadales	Saccharimonadaceae	TM7a	NA
ASV10066	6	4	0.275534	0.307759	437.758548	0.209092	Actinobacteriota	NA	NA	NA	NA	NA
ASV2949	6	9	0.270081	0.303807	437.260159	0.262624	Planctomycetota	Planctomycetes	Gemmatales	Gemmataceae	NA	NA
ASV107	6	7	0.256354	0.29024	434.190626	0.162096	Acidobacteriota	Blastocatellia	Blastocatellales	Blastocatellaceae	Blastocatella	NA
ASV6787	6	1	0.262147	0.295618	431.584015	0.199907	Proteobacteria	Gammaproteobacteria	Xanthomonadales	Rhodanobacteraceae	Dokdonella	NA
ASV1716	6	3	0.294416	0.329167	416.628347	0.432693	Sumerlaeota	Sumerlaeia	Sumerlaeales	Sumerlaeaceae	Sumerlaea	NA
ASV4141	6	2	0.274232	0.309165	401.770488	0.244379	Bacteroidota	Bacteroidia	Cytophagales	NA	NA	NA
ASV2747	6	0	0.263337	0.297198	401.171718	0.189132	Planctomycetota	Planctomycetes	Planctomycetales	Rubinisphaeraceae	NA	NA
ASV44	6	2	0.282238	0.316739	390.414303	0.369188	Actinobacteriota	Thermoleophilia	Solirubrobacterales	Solirubrobacteraceae	Conexibacter	NA
ASV24	6	7	0.262147	0.294684	379.149325	0.1897	Actinobacteriota	Actinobacteria	Frankiales	NA	NA	NA
ASV901	6	5	0.27262	0.306466	360.970928	0.295307	Bacteroidota	Bacteroidia	Chitinophagales	Chitinophagaceae	Ferruginibacter	NA
ASV2153	6	3	0.282238	0.315589	357.744784	0.384075	Proteobacteria	Gammaproteobacteria	Nitrosococcales	Nitrosococcaceae	wb1-P19	NA
ASV2205	6	5	0.269767	0.303376	347.376939	0.255105	Nitrospirota	Nitrospiria	Nitrospirales	Nitrospiraceae	Nitrospira	NA
ASV2708	6	1	0.286067	0.318822	324.871271	0.369792	Actinobacteriota	Actinobacteria	Micrococcales	Intrasporangiaceae	Knoellia	NA
ASV87	6	4	0.247863	0.279095	322.22758	0.190487	Chloroflexi	Gitt-GS-136	NA	NA	NA	NA
ASV1095	6	2	0.298201	0.33125	317.697848	0.446293	Chloroflexi	Chloroflexia	Chloroflexales	Roseiflexaceae	NA	NA
ASV7448	6	0	0.283966	0.320043	302.400841	0.381412	Actinobacteriota	Thermoleophilia	NA	NA	NA	NA
ASV633	6	0	0.261851	0.295402	298.837451	0.193675	Acidobacteriota	Vicinamibacteria	Vicinamibacterales	Vicinamibacteraceae	NA	NA
ASV1080	6	0	0.27619	0.307974	296.231344	0.336935	Actinobacteriota	Actinobacteria	Frankiales	Sporichthyaceae	NA	NA
ASV4534	6	9	0.271981	0.306681	266.78858	0.314144	Proteobacteria	Gammaproteobacteria	Nitrosococcales	Nitrosococcaceae	SZB85	NA
ASV241	6	0	0.273263	0.306753	256.192179	0.342453	Bacteroidota	Bacteroidia	Cytophagales	Hymenobacteraceae	Pontibacter	NA
ASV83	6	0	0.275208	0.30704	238.887463	0.328185	Deinococcota	Deinococci	Deinococcales	Trueperaceae	Truepera	NA
ASV11190	5	6	0.270081	0.301478	552.807097	0.156412	Cyanobacteria	Cyanobacteriia	NA	NA	NA	Phototroph
ASV1324	5	0	0.26484	0.294684	550.843605	0.132685	Bacteroidota	Bacteroidia	Cytophagales	Cyclobacteriaceae	NA	NA
ASV4050	5	0	0.2723	0.303807	531.806999	0.224923	Actinobacteriota	Thermoleophilia	Solirubrobacterales	NA	NA	NA
ASV1000	5	4	0.271663	0.302196	506.194573	0.162398	Actinobacteriota	Actinobacteria	Micrococcales	Micrococcaceae	Arthrobacter	NA
ASV2841	5	10	0.274882	0.305963	491.299161	0.228117	Proteobacteria	Alphaproteobacteria	Caulobacterales	Caulobacteraceae	Brevundimonas	NA
ASV4178	5	6	0.282927	0.313362	468.231083	0.200043	Proteobacteria	Alphaproteobacteria	Rhizobiales	Rhizobiaceae	Aliihoeflea	NA
ASV9761	5	2	0.27652	0.308908	454.021319	0.258596	Actinobacteriota	Thermoleophilia	Solirubrobacterales	Solirubrobacteraceae	JCM 18997	NA
ASV6590	5	1	0.26484	0.295156	453.125253	0.143699	Acidobacteriota	Blastocatellia	DS-100	NA	NA	NA
ASV4587	5	7	0.27262	0.304639	435.102799	0.221322	Chloroflexi	JG30-KF-CM66	NA	NA	NA	NA
ASV433	5	4	0.26575	0.297629	428.834169	0.174388	Actinobacteriota	Actinobacteria	Frankiales	Acidothermaceae	Acidothermus	NA
ASV175	5	5	0.268519	0.299282	410.055399	0.191399	Actinobacteriota	Acidimicrobiia	NA	NA	NA	NA
ASV3492	5	3	0.259218	0.291061	401.274205	0.169431	Proteobacteria	Alphaproteobacteria	Acetobacterales	Acetobacteraceae	Belnapia	NA
ASV4478	5	5	0.252174	0.28204	396.787645	0.162514	Bacteroidota	Bacteroidia	Cytophagales	Spirosomaceae	Rudanella	NA
ASV7876	5	8	0.269767	0.300287	392.78955	0.163907	Proteobacteria	Gammaproteobacteria	Legionellales	Legionellaceae	Legionella	NA
ASV4542	5	7	0.243697	0.273245	386.212568	0.124792	Planctomycetota	Planctomycetes	Gemmatales	Gemmataceae	Fimbriiglobus	NA
ASV124	5	0	0.265446	0.294037	380.718108	0.143132	Actinobacteriota	Thermoleophilia	Solirubrobacterales	Solirubrobacteraceae	Solirubrobacter	NA
ASV2324	5	3	0.237705	0.26523	373.125847	0.083763	Verrucomicrobiota	Verrucomicrobiae	Opitutales	Opitutaceae	Opitutus	NA
ASV2748	5	3	0.267281	0.297742	338.101025	0.182101	Myxococcota	Polyangia	Polyangiales	Polyangiaceae	Aetherobacter	NA
ASV84	5	5	0.254945	0.283908	336.867305	0.133208	Actinobacteriota	Thermoleophilia	Solirubrobacterales	Solirubrobacteraceae	NA	NA
ASV821	5	0	0.269767	0.3	327.200107	0.184373	Chloroflexi	Chloroflexia	Chloroflexales	Herpetosiphonaceae	Herpetosiphon	NA
ASV793	5	3	0.258065	0.291092	323.890478	0.268109	Actinobacteriota	Actinobacteria	Frankiales	Geodermatophilaceae	NA	NA
ASV879	5	0	0.249194	0.279136	318.93182	0.110493	Proteobacteria	Alphaproteobacteria	Rhizobiales	Beijerinckiaceae	NA	NA
ASV4756	5	7	0.265143	0.296808	301.033709	0.182808	Proteobacteria	Gammaproteobacteria	Xanthomonadales	Rhodanobacteraceae	Pseudofulvimonas	NA
ASV3455	5	1	0.2519	0.283231	300.090506	0.165908	Proteobacteria	Gammaproteobacteria	Burkholderiales	Oxalobacteraceae	NA	NA
ASV339	5	4	0.258929	0.290014	296.840265	0.20187	Actinobacteriota	Actinobacteria	Propionibacteriales	Nocardioidaceae	NA	NA
ASV4326	5	1	0.277512	0.307974	295.742023	0.292852	Chloroflexi	Chloroflexia	Chloroflexales	Chloroflexaceae	FFCH7168	NA
ASV1305	5	1	0.256921	0.286063	294.730862	0.166667	Actinobacteriota	Actinobacteria	Kineosporiales	Kineosporiaceae	Kineosporia	NA
ASV4659	5	8	0.262443	0.290733	271.641232	0.133973	Proteobacteria	Alphaproteobacteria	Acetobacterales	Acetobacteraceae	NA	NA
ASV2813	5	8	0.255507	0.285745	249.689105	0.138962	Proteobacteria	Gammaproteobacteria	Burkholderiales	Comamonadaceae	NA	NA
ASV603	5	0	0.270396	0.303664	196.455761	0.305527	Verrucomicrobiota	Verrucomicrobiae	Verrucomicrobiales	Verrucomicrobiaceae	NA	NA
ASV4144	5	0	0.253552	0.282728	141.386277	0.189884	Bacteroidota	Ignavibacteria	SJA-28	NA	NA	NA
ASV6546	4	6	0.235533	0.258046	502.169228	0.060213	Elusimicrobiota	Lineage IIb	NA	NA	NA	NA
ASV1644	4	5	0.263039	0.288506	493.122678	0.146632	Planctomycetota	Planctomycetes	Planctomycetales	NA	NA	NA
ASV7496	4	1	0.25864	0.284914	466.065076	0.112698	Gemmatimonadota	Gemmatimonadetes	Gemmatimonadales	Gemmatimonadaceae	Gemmatirosa	NA
ASV6735	4	6	0.236977	0.262541	371.247845	0.069473	Proteobacteria	Gammaproteobacteria	Burkholderiales	TRA3-20	NA	NA
ASV2820	4	1	0.247071	0.273245	359.695074	0.129877	Proteobacteria	Alphaproteobacteria	Tistrellales	Geminicoccaceae	Geminicoccus	NA
ASV1821	4	5	0.244468	0.271767	357.484183	0.122952	Proteobacteria	Gammaproteobacteria	Burkholderiales	Comamonadaceae	Polaromonas	NA
ASV597	4	3	0.251627	0.278305	323.836722	0.1341	Proteobacteria	Gammaproteobacteria	Burkholderiales	Burkholderiaceae	Lautropia	NA
ASV2792	4	5	0.239175	0.263762	320.959912	0.087233	Bacteroidota	Bacteroidia	Sphingobacteriales	Sphingobacteriaceae	NA	NA
ASV2331	4	9	0.251082	0.279885	318.935445	0.176918	Chloroflexi	Anaerolineae	Ardenticatenales	Ardenticatenaceae	NA	NA
ASV846	4	10	0.251627	0.278017	314.534549	0.093841	Proteobacteria	Gammaproteobacteria	Xanthomonadales	Xanthomonadaceae	Thermomonas	NA
ASV9490	4	4	0.252999	0.278664	312.022952	0.092677	Myxococcota	Polyangia	Blfdi19	NA	NA	NA
ASV3444	4	7	0.247071	0.272999	311.426664	0.086228	Actinobacteriota	Thermoleophilia	Gaiellales	NA	NA	NA
ASV3236	4	1	0.251082	0.277443	307.479925	0.095814	Cyanobacteria	Sericytochromatia	NA	NA	NA	Phototroph
ASV546	4	9	0.2519	0.27852	302.187092	0.113571	Planctomycetota	Planctomycetes	Gemmatales	Gemmataceae	Gemmata	NA
ASV2809	4	10	0.257206	0.283549	300.367361	0.121239	Actinobacteriota	MB-A2-108	NA	NA	NA	NA
ASV1433	4	8	0.256637	0.284924	291.79631	0.131633	Cyanobacteria	Cyanobacteriia	Leptolyngbyales	Leptolyngbyaceae	Phormidium SAG 37.90	Phototroph
ASV71	4	8	0.265143	0.291882	288.049994	0.143712	Planctomycetota	Planctomycetes	Isosphaerales	Isosphaeraceae	NA	NA
ASV2554	4	1	0.261556	0.289368	286.019673	0.199054	Proteobacteria	Gammaproteobacteria	Burkholderiales	Comamonadaceae	Rhizobacter	NA
ASV851	4	5	0.245243	0.270618	275.647595	0.085328	Proteobacteria	Alphaproteobacteria	Sphingomonadales	Sphingomonadaceae	NA	NA
ASV1791	4	4	0.258929	0.287284	270.623594	0.150218	Cyanobacteria	Cyanobacteriia	Cyanobacteriales	Chroococcidiopsaceae	Aliterella	Phototroph
ASV229	4	7	0.259798	0.28671	265.277852	0.136746	Actinobacteriota	Actinobacteria	Propionibacteriales	Nocardioidaceae	Nocardioides	TGS
ASV517	4	10	0.266974	0.294294	258.849735	0.197616	Gemmatimonadota	Gemmatimonadetes	Gemmatimonadales	Gemmatimonadaceae	Gemmatimonas	NA
ASV1878	4	10	0.245503	0.271911	257.739721	0.085649	Proteobacteria	Alphaproteobacteria	Acetobacterales	Acetobacteraceae	Acidiphilium	NA
ASV5922	4	8	0.262147	0.289224	249.429237	0.161731	Planctomycetota	Phycisphaerae	Tepidisphaerales	Tepidisphaeraceae	NA	NA
ASV5423	4	0	0.25864	0.287469	249.241228	0.150641	Bacteroidota	Bacteroidia	Cytophagales	Spirosomaceae	Persicitalea	NA
ASV11250	4	1	0.25054	0.27813	242.718555	0.115972	Proteobacteria	Gammaproteobacteria	Xanthomonadales	NA	NA	NA
ASV2642	4	8	0.25864	0.286535	242.672546	0.127532	Verrucomicrobiota	Verrucomicrobiae	Chthoniobacterales	Chthoniobacteraceae	NA	NA
ASV3615	4	1	0.244211	0.271193	242.502134	0.108018	Proteobacteria	Gammaproteobacteria	Burkholderiales	Oxalobacteraceae	Glaciimonas	NA
ASV4069	4	2	0.244468	0.271552	238.23162	0.090793	Bacteroidota	Bacteroidia	Cytophagales	Cytophagaceae	Sporocytophaga	NA
ASV5436	4	3	0.252174	0.280255	237.676161	0.121696	Verrucomicrobiota	Chlamydiae	Chlamydiales	Parachlamydiaceae	NA	NA
ASV9155	4	4	0.248394	0.274076	236.925364	0.092574	Patescibacteria	Parcubacteria	NA	NA	NA	NA
ASV4335	4	1	0.242678	0.269222	222.728675	0.090545	Proteobacteria	Gammaproteobacteria	NA	NA	NA	NA
ASV429	4	1	0.241415	0.268073	219.175126	0.103544	Armatimonadota	Armatimonadia	Armatimonadales	NA	NA	NA
ASV1565	4	9	0.265446	0.294366	219.129798	0.193446	Proteobacteria	Alphaproteobacteria	Rhodobacterales	Rhodobacteraceae	Rubellimicrobium	NA
ASV1154	4	7	0.268208	0.295115	219.124037	0.166397	Bacteroidota	Bacteroidia	Cytophagales	Hymenobacteraceae	Adhaeribacter	NA
ASV8952	4	4	0.242171	0.270382	208.462342	0.119333	Bdellovibrionota	Bdellovibrionia	Bdellovibrionales	Bdellovibrionaceae	Bdellovibrio	NA
ASV830	4	8	0.259798	0.289799	205.834444	0.230155	Bacteroidota	Bacteroidia	Cytophagales	Hymenobacteraceae	Hymenobacter	NA
ASV3040	4	9	0.281896	0.311494	203.916211	0.289028	Proteobacteria	Alphaproteobacteria	NA	NA	NA	NA
ASV8	4	5	0.244211	0.270187	200.57369	0.10215	Chloroflexi	Chloroflexia	Kallotenuales	AKIW781	NA	NA
ASV2154	4	6	0.261556	0.290055	200.139028	0.186018	Proteobacteria	Gammaproteobacteria	Burkholderiales	Comamonadaceae	Variovorax	NA
ASV4155	4	1	0.244984	0.272383	196.1431	0.1094	Myxococcota	Myxococcia	Myxococcales	Myxococcaceae	NA	NA
ASV3	4	0	0.278511	0.308118	187.667644	0.291448	Actinobacteriota	Actinobacteria	Pseudonocardiales	Pseudonocardiaceae	Crossiella	NA
ASV3340	4	10	0.234818	0.261936	178.837722	0.074574	Myxococcota	Polyangia	Polyangiales	Phaselicystidaceae	Phaselicystis	NA
ASV1110	4	8	0.263337	0.290948	178.070967	0.150575	Acidobacteriota	Acidobacteriae	Bryobacterales	Bryobacteraceae	Bryobacter	NA
ASV3211	4	4	0.240166	0.267498	166.576324	0.100129	Myxococcota	Polyangia	Haliangiales	Haliangiaceae	Haliangium	NA
ASV34	4	4	0.252174	0.281004	152.498058	0.172109	Chloroflexi	KD4-96	NA	NA	NA	NA
ASV2741	4	7	0.252174	0.279998	138.027933	0.155653	Proteobacteria	Gammaproteobacteria	Burkholderiales	Comamonadaceae	Caenimonas	NA
ASV4603	4	8	0.247599	0.275585	128.924306	0.148776	Bacteroidota	Bacteroidia	Cytophagales	Cytophagaceae	Rhodocytophaga	NA
ASV349	4	0	0.252448	0.278592	121.549382	0.150139	Actinobacteriota	Actinobacteria	Kineosporiales	Kineosporiaceae	Quadrisphaera	NA
ASV10799	4	8	0.252723	0.280111	114.610947	0.155913	Acidobacteriota	Blastocatellia	Elev-16S-573	NA	NA	NA
ASV1426	4	4	0.226341	0.251088	114.343928	0.091989	Chloroflexi	Anaerolineae	Caldilineales	Caldilineaceae	NA	NA
ASV486	4	2	0.268208	0.296952	99.048026	0.261346	Cyanobacteria	Cyanobacteriia	Cyanobacteriales	Phormidiaceae	Tychonema CCAP 1459-11B	Phototroph
ASV4573	4	0	0.248394	0.27655	94.05532	0.168244	Verrucomicrobiota	Verrucomicrobiae	Pedosphaerales	Pedosphaeraceae	NA	NA
ASV3384	4	4	0.256354	0.283333	91.589303	0.174332	Bacteroidota	Bacteroidia	Flavobacteriales	NS9 marine group	NA	NA
ASV159	4	9	0.257492	0.286248	84.372563	0.214553	Actinobacteriota	Actinobacteria	Micrococcales	Intrasporangiaceae	Ornithinicoccus	TGS
ASV948	3	6	0.225901	0.247711	350.995681	0.059716	Proteobacteria	Gammaproteobacteria	Xanthomonadales	Xanthomonadaceae	Lysobacter	TGS
ASV338	3	10	0.24866	0.273779	249.989333	0.106406	Cyanobacteria	Cyanobacteriia	Phormidesmiales	Phormidesmiaceae	Phormidesmis ANT.LACV5.1	Phototroph
ASV519	3	5	0.211486	0.232882	242.516667	0.056248	Cyanobacteria	Cyanobacteriia	Leptolyngbyales	Leptolyngbyaceae	Chamaesiphon PCC-7430	Phototroph
ASV10598	3	8	0.267281	0.291882	222.22528	0.130124	Cyanobacteria	Cyanobacteriia	Cyanobacteriales	Nostocaceae	NA	Phototroph
ASV3435	3	7	0.233871	0.255142	218.46226	0.05221	Chloroflexi	Ktedonobacteria	C0119	NA	NA	NA
ASV3410	3	3	0.230616	0.253818	189.170405	0.066715	Proteobacteria	Alphaproteobacteria	Rhizobiales	Rhizobiaceae	NA	NA
ASV9314	3	1	0.254945	0.278448	185.3782	0.103288	SAR324 clade(Marine group B)	NA	NA	NA	NA	NA
ASV1304	3	6	0.207143	0.229249	183.719428	0.040025	Actinobacteriota	Actinobacteria	Propionibacteriales	Nocardioidaceae	Aeromicrobium	NA
ASV380	3	5	0.242171	0.266092	179.633122	0.085608	Cyanobacteria	Cyanobacteriia	Cyanobacteriales	Nostocaceae	Nostoc PCC-73102	Phototroph
ASV4371	3	6	0.20531	0.225021	174.828471	0.030539	Planctomycetota	Planctomycetes	Pirellulales	Pirellulaceae	NA	NA
ASV9413	3	7	0.229931	0.251375	170.365199	0.060071	Acidobacteriota	Blastocatellia	NA	NA	NA	NA
ASV397	3	6	0.258352	0.281322	165.722542	0.104925	Acidobacteriota	Blastocatellia	Blastocatellales	Blastocatellaceae	Stenotrophobacter	NA
ASV7606	3	10	0.252174	0.277124	164.872773	0.108983	Bacteroidota	Bacteroidia	Sphingobacteriales	env.OPS 17	NA	NA
ASV1307	3	10	0.238438	0.261494	161.485093	0.081844	Bacteroidota	Bacteroidia	Chitinophagales	NA	NA	NA
ASV6046	3	6	0.212649	0.234442	157.671592	0.04821	Bacteroidota	Bacteroidia	Sphingobacteriales	Sphingobacteriaceae	Arcticibacter	NA
ASV10081	3	10	0.247599	0.272599	154.84879	0.117383	Bdellovibrionota	Oligoflexia	Oligoflexales	Oligoflexaceae	NA	NA
ASV4130	3	10	0.239175	0.264296	154.433156	0.079085	NA	NA	NA	NA	NA	NA
ASV1043	3	9	0.249731	0.273676	146.929539	0.117936	Proteobacteria	Alphaproteobacteria	Rhodobacterales	Rhodobacteraceae	NA	NA
ASV479	3	6	0.237219	0.259524	146.06469	0.075194	Actinobacteriota	Acidimicrobiia	Microtrichales	Ilumatobacteraceae	Ilumatobacter	TGS
ASV2918	3	0	0.25027	0.27306	145.991608	0.09909	Actinobacteriota	Actinobacteria	Pseudonocardiales	Pseudonocardiaceae	NA	NA
ASV6154	3	7	0.237705	0.260057	135.204189	0.062739	Patescibacteria	NA	NA	NA	NA	NA
ASV4570	3	7	0.249462	0.273276	123.898034	0.1011	Proteobacteria	Gammaproteobacteria	Burkholderiales	Comamonadaceae	Ramlibacter	TGS
ASV5674	3	2	0.24866	0.273861	121.15172	0.100804	Bacteroidota	Rhodothermia	Rhodothermales	Rhodothermaceae	NA	NA
ASV3470	3	1	0.236493	0.259165	120.624036	0.07134	Actinobacteriota	Actinobacteria	Propionibacteriales	Propionibacteriaceae	NA	NA
ASV2472	3	10	0.229476	0.249938	118.962726	0.049972	Acidobacteriota	Blastocatellia	Blastocatellales	Blastocatellaceae	JGI 0001001-H03	NA
ASV4262	3	4	0.231768	0.25468	109.301415	0.060555	Proteobacteria	Gammaproteobacteria	Gammaproteobacteria Incertae Sedis	Unknown Family	Candidatus Ovatusbacter	NA
ASV4818	3	5	0.240664	0.26329	107.7174	0.084008	Proteobacteria	Alphaproteobacteria	Sphingomonadales	Sphingomonadaceae	Sphingorhabdus	NA
ASV11	3	0	0.270396	0.294971	106.06293	0.186286	Actinobacteriota	Actinobacteria	Frankiales	Geodermatophilaceae	Modestobacter	NA
ASV384	3	10	0.223722	0.244663	105.767391	0.046781	Actinobacteriota	Actinobacteria	Micrococcales	Intrasporangiaceae	Aquipuribacter	NA
ASV5873	3	1	0.222863	0.244048	105.584496	0.061834	Patescibacteria	Saccharimonadia	Saccharimonadales	LWQ8	NA	NA
ASV4489	3	7	0.235772	0.260099	104.79784	0.085819	Chloroflexi	OLB14	NA	NA	NA	NA
ASV7740	3	8	0.242171	0.26639	103.259182	0.09919	Bdellovibrionota	Oligoflexia	Silvanigrellales	Silvanigrellaceae	NA	NA
ASV6233	3	2	0.239422	0.261751	102.962334	0.093742	Bdellovibrionota	Oligoflexia	0319-6G20	NA	NA	NA
ASV3572	3	3	0.217228	0.238742	90.111521	0.053862	Proteobacteria	Gammaproteobacteria	Burkholderiales	SC-I-84	NA	NA
ASV3576	3	2	0.244211	0.268216	83.943828	0.109736	Proteobacteria	Gammaproteobacteria	Diplorickettsiales	Diplorickettsiaceae	NA	NA
ASV4171	3	7	0.224371	0.247321	80.39039	0.069126	Acidobacteriota	Holophagae	Subgroup 7	NA	NA	NA
ASV1315	3	8	0.245243	0.270228	78.819666	0.098567	Acidobacteriota	Vicinamibacteria	Vicinamibacterales	Vicinamibacteraceae	Luteitalea	TGS
ASV1371	3	10	0.229703	0.253417	73.055387	0.077765	Verrucomicrobiota	Verrucomicrobiae	Chthoniobacterales	Chthoniobacteraceae	Chthoniobacter	NA
ASV8352	3	7	0.230846	0.254218	66.765386	0.08266	Cyanobacteria	Cyanobacteriia	Cyanobacteriales	Phormidiaceae	NA	Phototroph
ASV5981	3	4	0.225901	0.248512	66.28113	0.074079	Cyanobacteria	Cyanobacteriia	Cyanobacteriales	NA	NA	Phototroph
ASV595	3	0	0.241164	0.267036	50.546864	0.12605	Bacteroidota	Bacteroidia	Chitinophagales	Chitinophagaceae	Flavisolibacter	TGS
ASV4258	3	0	0.245243	0.26836	45.397164	0.105581	Proteobacteria	Alphaproteobacteria	Rhizobiales	Beijerinckiaceae	Psychroglaciecola	NA
ASV930	3	8	0.233635	0.258487	30.54694	0.137332	Bacteroidota	Bacteroidia	Sphingobacteriales	Sphingobacteriaceae	Pedobacter	NA
ASV289	3	4	0.211293	0.232605	21.389858	0.066968	Acidobacteriota	Vicinamibacteria	Vicinamibacterales	NA	NA	NA
ASV121	3	8	0.225681	0.248512	19.594664	0.121899	Chloroflexi	Chloroflexia	Thermomicrobiales	AKYG1722	NA	Phototroph
ASV5419	2	5	0.219489	0.237941	83.165981	0.043925	Proteobacteria	Alphaproteobacteria	Sphingomonadales	Sphingomonadaceae	Novosphingobium	NA
ASV9255	2	6	0.195451	0.211879	65.454012	0.021591	Planctomycetota	Planctomycetes	Gemmatales	Gemmataceae	Zavarzinella	NA
ASV5505	2	9	0.252999	0.275185	62.979315	0.114195	Bdellovibrionota	Bdellovibrionia	Bacteriovoracales	Bacteriovoracaceae	Peredibacter	NA
ASV10333	2	2	0.231768	0.252196	59.125887	0.064007	Bacteroidota	Bacteroidia	Chitinophagales	Chitinophagaceae	Niveitalea	NA
ASV1415	2	3	0.219905	0.239234	52.262655	0.055591	Bdellovibrionota	Bdellovibrionia	Bdellovibrionales	Bdellovibrionaceae	OM27 clade	NA
ASV1938	2	0	0.233635	0.25389	46.017584	0.065587	Patescibacteria	Saccharimonadia	Saccharimonadales	NA	NA	NA
ASV5465	2	6	0.197952	0.216169	45.087399	0.025732	Gemmatimonadota	S0134 terrestrial group	NA	NA	NA	NA
ASV299	2	6	0.196444	0.213116	40.235504	0.023663	Actinobacteriota	Acidimicrobiia	Microtrichales	Iamiaceae	Iamia	NA
ASV4691	2	4	0.217025	0.236027	37.134596	0.039464	Chloroflexi	NA	NA	NA	NA	NA
ASV3732	2	7	0.207143	0.222794	33.074705	0.024705	Acidobacteriota	Vicinamibacteria	Subgroup 17	NA	NA	NA
ASV3603	2	8	0.232465	0.253387	32.553925	0.092458	Bdellovibrionota	Oligoflexia	Oligoflexales	Oligoflexaceae	Oligoflexus	NA
ASV6116	2	1	0.209955	0.228689	29.964293	0.043019	Acidobacteriota	Blastocatellia	45597	NA	NA	NA
ASV6367	2	3	0.223507	0.243488	23.856214	0.051551	Bacteroidota	Rhodothermia	Rhodothermales	Rhodothermaceae	Rubrivirga	NA
ASV4743	1	1	0.198291	0.211253	0	0.023182	Bacteroidota	Kapabacteria	Kapabacteriales	NA	NA	NA
ASV6907	1	5	0.193172	0.205578	0	0.017513	Acidobacteriota	Acidobacteriae	Paludibaculum	NA	NA	NA
ASV2542	1	5	0.215814	0.230778	0	0.038289	Actinobacteriota	Acidimicrobiia	IMCC26256	NA	NA	NA
ASV1485	1	10	0.206406	0.220874	0	0.027429	Proteobacteria	Gammaproteobacteria	Xanthomonadales	Xanthomonadaceae	Arenimonas	NA
ASV6226	1	5	0.174699	0.186345	0	0.012204	Proteobacteria	Alphaproteobacteria	Acetobacterales	Acetobacteraceae	Rubritepida	NA
ASV454	1	6	0.190789	0.202176	0	0.013724	Acidobacteriota	Blastocatellia	Blastocatellales	Blastocatellaceae	NA	NA
ASV358	1	2	0.222649	0.238814	0	0.055851	Bacteroidota	Bacteroidia	Chitinophagales	Chitinophagaceae	Segetibacter	TGS
ASV148	1	4	0.216015	0.230501	0	0.037003	Verrucomicrobiota	Verrucomicrobiae	Chthoniobacterales	Chthoniobacteraceae	Candidatus Udaeobacter	NA
0	1	2	0.220323	0.235796	0	0.05585	#N/A	#N/A	#N/A	#N/A	#N/A
