# Supplementary material for: Microbial diversity in Antarctic Dry Valley soils across an altitudinal gradient
Source: Front Microbiol. 2023 Jul 24;14:1203216. doi: 10.3389/fmicb.2023.1203216 (PMC10406297; doi:10.3389/fmicb.2023.1203216)
Supplement: Supplementary file 1 [file Data_Sheet_1.zip › Table_S5.csv]

	Phylum	Genus
1	Acidobacteriota	QHXM01
2	Acidobacteriota	Luteitalea
3	Acidobacteriota	Edaphobacter
4	Acidobacteriota	UBA11741
5	Acidobacteriota	QQUY01
6	Actinobacteriota	Rubrobacter
7	Actinobacteriota	Desertimonas
8	Actinobacteriota	Nocardioides
9	Actinobacteriota	Gaiella
10	Actinobacteriota	Pseudonocardia
11	Actinobacteriota	Sporichthya
12	Actinobacteriota	Ornithinicoccus
13	Actinobacteriota	Euzebya
14	Actinobacteriota	SCTD01
15	Actinobacteriota	Ilumatobacter
16	Actinobacteriota	Lapillicoccus
17	Actinobacteriota	QHCC01
18	Actinobacteriota	Palsa-465
19	Actinobacteriota	QHBW01
20	Actinobacteriota	QHCD01
21	Actinobacteriota	PALSA-505
22	Actinobacteriota	RSA11
23	Bacteroidota	Flavisolibacter
24	Bacteroidota	Segetibacter
25	Bacteroidota	CF-46
26	Bacteroidota	Spirosoma
27	Bacteroidota	Flaviaesturariibacter
28	Candidatus Dormibacteraeota	Dormibacter
29	Candidatus Dormibacteraeota	QHBS01
30	Candidatus Dormibacteraeota	Palsa-875
31	Chloroflexi	Dictyobacter
32	Chloroflexi	CF-72
33	Chloroflexi	UBA11361
34	Chloroflexi	CF-113
35	Eremiobacterota	Palsa-1515
36	Eremiobacterota	Eremiobacter
37	Gemmatimonadota	FEN-1250
38	Nitrospirota	UBA8639
39	Nitrospirota	Nitrosospira
40	Proteobacteria	Amaricoccus
41	Proteobacteria	Lysobacter
42	Proteobacteria	Sphingomonas
43	Proteobacteria	VBCG01
44	Proteobacteria	Ramlibacter
45	Proteobacteria	A52C2
46	Proteobacteria	UBA6002
47	Proteobacteria	Palsa-881
48	Pseudomonadota	Luteimonas
